# Supplementary material for: Novel Genetically Encoded Bright Positive Calcium Indicator NCaMP7 Based on the mNeonGreen Fluorescent Protein
Source: Int J Mol Sci. 2020 Feb 28;21(5):1644. doi: 10.3390/ijms21051644 (PMC7084697; doi:10.3390/ijms21051644)
Supplement: Supplementary file 1 [file ijms-21-01644-s001.zip]

Archive with 4 entries (3 files):
- Supplementary Information/
- Supplementary Information/Supplementary information.pdf
- Supplementary Information/VideoS1.wmv
- Supplementary Information/VideoS2.avi
